# Supplementary material for: Conductive Polymer Composites for Hydrogen Sulphide Sensors Working at Sub-PPM Level and Room Temperature
Source: Sensors (Basel). 2021 Sep 30;21(19):6529. doi: 10.3390/s21196529 (PMC8512851; doi:10.3390/s21196529)
Supplement: Supplementary file 1 [file sensors-21-06529-s001.zip]

Archive with 1 entries (1 files):
- sensors-1401075-supplementary.pdf
